# Supplementary material for: Molecular Genetic Diversity of Major Indian Rice Cultivars over Decadal Periods
Source: PLoS One. 2013 Jun 21;8(6):e66197. doi: 10.1371/journal.pone.0066197 (PMC3689748; doi:10.1371/journal.pone.0066197)
Supplement: Table S1 — Details of the rice cultiavars used in the study. (XLS) [file pone.0066197.s003.xls]

## Sheet: Sheet3
S. No.	Variety	Pedigree	Year of release	Popular period
14	Jaya	T(N)1/T-141	1968	1970s onwards
12	Manoharsali	Latisali/Guachari	1969	1970s onwards
13	TaichungNative1	Dwarf Chow-wu-gen/Tsai-Yuan-Chunj	1969	1970s			TN1	3	14
96	Masuri	T65/Mayng Ebos 6080	1972	1970s			IR8	6	14
16	Rajeswari	T-90/IR-8	1974	1970s
15	TellaHamsa	HR-12/T(N)1	1975	1970s onwards
23	Annapoorna	PTB-20/IR-8	1976	1970s
17	Jyothi	PTB-10/IR-8	1977	1970s onwards
51	Rasi	T(N)1/Co.29	1977	1970s onwards
18	PR106	IR-8/ Peta 5/ Bella Patna	1978	1970s
19	N22	A selection from Rajbhog	1978	1970s,
20	Surekha	IR-8/Siam-29	1978	1970s onwards
22	Prabhat	IR-8/MTU-3	1978	1970s
90	WGL32100	Sona/RPW6-13	1979	1970s onwards
21	SasyaSree	TKM-6/IR-8	1980	1970s
40	PLA1100	Mahsuri/Vijaya	1982	1980s
47	Swarna	Vasista / Mahsuri	1982	1980s onwards			TKM6	3
29	Himalaya2	Sabarmati/Ratna	1983	1980s			IR8	3
30	KalingaIII	AC 540/Ratna	1983	1980s,2000s			TN1	2
52	Vikas	TKM-6/IR-8	1983	1980s,1990s			Jaya	2
27	CO43	Dasal/IR-20	1984	1980s			Ratna	3
32	Keshari	Kumar/Jagannath	1985	1980s			Mahsuri	3
39	Parijat	TKM-6/T(N)1	1985	1980s
54	VL Dhan16	JP-5/YRL-1	1985	1980s
55	VLDhan206	Pure line selection from local type Bamni	1985	1980s
38	Pathara	CO-18/Hema	1986	1980s
41	Prasanna	IRAT-8/N-22	1986	1980s
43	Sonasali	RP-1015-348-85-1/Sona/Manoharsali	1986	1980s onwards
37	Pothana	IR-579/WGL-12708	1987	1980s
44	Sabita	Pure line sel. from Boyan	1987	1980s,2000s
24	Annada	MTU-15/Yaikaku Nantoku (China)	1988	1980s,2000s
28	HKR120	PTB-33/4/IR-3403-267-1	1988	1980s
42	MandyaVijaya	Sona/Mahsuri	1988	1980s onwards
45	Suraksha	Sasyasree/MR-1523	1988	1980s
46	Satya	Tella Hamsa/Rasi	1988	1980s
25	ASD17	ADT-31/Ratna/ASD-8/IR-8	1989	1980s
26	CSR10	M-40-431-24-114/Jaya	1989	1980s
31	Kasturi	Basmati370/CRR-88-17-1-5	1989	1980s,2000s
34	Kanak	Jaya/BR-34	1989	1980s onwards
36	PusaBasmati1	Pusa-167Karnal Local	1989	1980s onwards
48	Tikkana	RP-31-49-2/BCP-1	1989	1980s
49	Pinakini	Bulk H-9/Millek Kuening	1989	1980s
50	SambaMahsuri	GEB-24/T(N)1/Mahsuri	1989	1980s onwards
53	Vanaprabha	ACR-12422/ACR-12751	1989	1980s onwards
35	Krishnaveni	Sowbhagya/ARC-5984	1990	1990s onwards			TKM6
33	HaryanaBasmati	Sona/Basmati 370	1991	1990s,2000s			IR8
60	IR64	IR-5857-33-2-1/IR-2061-465-1-5-5	1991	1990s			TN1
62	Chandana	Sona/Manoharsali	1991	1990s			Jaya
74	VLDhan221	IR-2053-521-1-1-1/Ch-1039	1991	1990s			Ratna
64	Kavya	WGA27120/WGL17672/Mahsuri/Surekha	1993	1990s,2000s			Mahsuri
78	Sneha	Annanda/CR-143-2-2	1993	1990s			Sona	3
81	Swarnamukhi	CICA-4/IR-625-23-3-1//Tetep	1993	1990s			Basmati370	3
56	Badami	Shuphala/Annapurna	1994	1990s
61	Pusa44	IARI-5901-2/IR-8	1994	1990s
65	Ghanteswari	IR-2061-628-1-6-4-3/N-2-2	1994	1990s
66	Khandagiri	Parijat/IR-13429-94-3-2-2	1994	1990s
68	Nilagiri	Suphala/DZ-192	1994	1990s
70	Himalaya2216	IR-8/IR-2053-521-1-1/IR-36	1994	1990s
76	MahiSugandha	BK-79/Basmati-370	1994	1990s
59	TaraoriBasmati	Pure line sel. from local Basmati	1996	1990s
57	Basmati386	Sel. from Pak. basmati	1997	1990s
71	KrishnaHamsa	Rasi/Fine Gora	1997	1990s,2000s
72	Nidhi	Sona/ARC-14529	1997	1990s
73	VLDhan61	Jaya/Tapoocho-Z	1997	1990s
77	Triguna	Swarnadhan/RP-1579-38	1997	1990s
63	CSR13	CSR-1/Basmati370/CSR-5	1999	1990s
67	Lalithagiri	Badami/IR-1966-364	1999	1990s
69	Uydyagiri	IRAT-138/IR-13543-66	1999	1990s
58	Bharani	IR-36/IR-2508	2000	2000s
75	SrikakulamSannalu	T-145/CR-1014	2000	2000s			BPT5204	3
79	Somasila	Selection from IR-50	2000	2000s
80	Sravani	Selection from IR-50	2000	2000s
82	MTU1010	Krishnaveni/IR-64	2000	2000s,2000s
97	PR115	RP2151-173-1-8/PR133	2000	2000s
98	Sharbathi	Selection	2000	2000s
87	Vasumati	PR107/Pak Basmati	2001	2000s
83	MugadSugandha1	Sel. from Basmati RP-ST-328	2002	2000s
85	Sumathi	Pankaj/NC678	2002	2000s
86	Vandana	C-22/ Kalakeri	2002	2000s
88	Yamini	Buraratha 4-10/Pak Basmati	2002	2000s
89	Pusasugandha	Pusa 3A/Haryana Basmati	2002	2000s
92	Super basmati	Basmati320/IR 661	2004	2000s
84	Pusa1121	Pusa 614-1-2/Pusa 614-2-4-3	2005	2000s
91	Swarnadhan	Divya/BPT 5204	2007	2000s
95	MTU1061	PLA 1100/MTU 1010	2007	2000s
99	Improved samba mahsuri	BPT5204/SS1113	2007	2000s
94	Taramati	BPT5204/Tella Hamsa	2009	2000s
100	Swarna sub1	Swarna/FR13A	2009	2000s
93	Sugandasamba	RNRM7/RMR 19994	2010	2000s
1	INRC10192	Local selection	Landrace	Landrace
2	Lalnakanda	Local selection	Landrace	Landrace
3	Hasansona	Local selection	Landrace	Landrace
4	Solumpiket	Local selection	Landrace	Landrace
5	Basmati370	Local selection	Landrace	Landrace
6	Acharmati	Local selection	Landrace	Landrace
7	Bate Aus	Local selection	Landrace	Landrace
8	Aus Boro	Local selection	Landrace	Landrace
9	Dular	Local selection	Landrace	Landrace
10	Aus Bako	Local selection	Landrace	Landrace
11	Azucena	Local selection	Landrace	Landrace

## Sheet: Sheet4
	Table S1 Details of the rice cultiavars used in the study
S. No.	Variety	Pedigree	Year of release	Popular period	Eco	GT	DFF	Developed at
1	Manoharsali	Latisali/Guachari	1969	1970s onwards	RSL	LS	130	Assam
2	TaichungNative1	Chow-wu-gen/Tsai-Yuan-Chunj	1969	1970s	IRME	SB	90	Taiwan
3	Jaya	T(N)1/T-141	1968	1970s onwards	IRM	LB	101	Andhra Pradesh
4	Basmati370	Local selection	Landrace	Landrace
5	TellaHamsa	HR-12/T(N)1	1975	1970s onwards	IRE	MS	84	Andhra Pradesh
6	Rajeswari	T-90/IR-8	1974	1970s	IRM	MS	100	Odisha
7	Jyothi	PTB-10/IR-8	1977	1970s onwards	IRE	LB	85	Kerala
8	PR106	IR-8/ Peta 5/ Bella Patna	1978	1970s	IRM	LS	100	Punjab
9	N22	Selection from Rajbhog	1978	1970s,	RUP	SB	70	Uttara Pradesh
10	Surekha	IR-8/Siam-29	1978	1970s onwards	IRM	LS	104	Andhra Pradesh
11	SasyaSree	TKM-6/IR-8	1980	1970s	IRME	LS	95	Andhra Pradesh
12	Prabhat	IR-8/MTU-3	1978	1970s	IRM	LB	102	Andhra Pradesh
13	Annapoorna	PTB-20/IR-8	1976	1970s	IRE	MS	83	Tamil Nadu
14	Annada	MTU-15/Yaikaku Nantoku	1988	1980s,2000s	RUP	SB	75	Odisha
15	ASD17	ADT-31/Ratna/ASD-8/IR-8	1989	1980s	IRE	SB	70	Tamil Nadu
16	CSR10	M-40-431-24-114/Jaya	1989	1980s	IRSA	SB	95	Haryana
17	CO43	Dasal/IR-20	1984	1980s	RSL	LS	111	Tamil Nadu
18	HKR120	PTB-33/4/IR-3403-267-1	1988	1980s	IRM	LS	104	Haryana
19	Himalaya2	Sabarmati/Ratna	1983	1980s	HRIR	LS	95	Delhi
20	KalingaIII	AC 540/Ratna	1983	1980s,2000s	RUP	LS	55	Odisha
21	Kasturi	Basmati370/CRR-88-17-1-5	1989	1980s,2000s	SCR	LS	100	Andhra Pradesh
22	Keshari	Kumar/Jagannath	1985	1980s	RUP	MS	70	Odisha
23	HaryanaBasmati	Sona/Basmati370	1991	1990s,2000s	SCR	LS	110	Haryana
24	Kanak	Jaya/BR-34	1989	1980s onwards	RSL	LS	111	Bihar
25	Krishnaveni	Sowbhagya/ARC-5984	1990	1990s onwards	RSL	MS	120	Andhra Pradesh
26	PusaBasmati1	Pusa-167Karnal Local	1989	1980s onwards	SCR	LS	105	Delhi
27	Pothana	IR-579/WGL-12708	1987	1980s	IRE	LS	84	Andhra Pradesh
28	Pathara	CO-18/Hema	1986	1980s	RUP	MS	75	Odisha
29	Parijat	TKM-6/T(N)1	1985	1980s	RUP	MS	70	Odisha
30	PLA1100	Mahsuri/Vijaya	1982	1980s	SDW	MS	135	Andhra Pradesh
31	Prasanna	IRAT-8/N-22	1986	1980s	RUP	LS	75	Andhra Pradesh
32	MandyaVijaya	Sona/Mahsuri	1988	1980s onwards	RSL	MS	115	Andhra Pradesh
33	Sonasali	RP-1015-348-85-1/Sona/Manoharsali	1986	1980s onwards	IRM	LS	105	Andhra Pradesh
34	Sabita	Pure line sel. from Boyan	1987	1980s,2000s	SDW	LS	120
35	Suraksha	Sasyasree/MR-1523	1988	1980s	IRM	LB	103	Andhra Pradesh
36	Satya	Tella Hamsa/Rasi	1988	1980s	IRE	LS	80	Andhra Pradesh
37	Swarna	Vasista / Mahsuri	1982	1980s onwards	RSL	MS	125	Andhra Pradesh
38	Tikkana	RP-31-49-2/BCP-1	1989	1980s	RSL	SB	120	Andhra Pradesh
39	Pinakini	Bulk H-9/Millek Kuening	1989	1980s	RSL	MS	130	Andhra Pradesh
40	SambaMahsuri	GEB-24/T(N)1/Mahsuri	1989	1980s onwards	RSL	MS	120	Andhra Pradesh
41	Rasi	T(N)1/Co.29	1977	1970s onwards	IRE	MS	84	Andhra Pradesh
42	Vikas	TKM-6/IR-8	1983	1980s,1990s	IRSA	MS	84	Andhra Pradesh
43	Vanaprabha	ACR-12422/ACR-12751	1989	1980s onwards	RUP	MS	65	Odisha
44	VL Dhan16	JP-5/YRL-1	1985	1980s	HRUR	MS	125	Uttara Pradesh
45	VLDhan206	Selection from Bamni	1985	1980s	HRUR	MS	125	Uttara Pradesh
46	Badami	Shuphala/Annapurna	1994	1990s	RUP	MB	65	Odisha
47	Basmati386	Sel. from Pak. basmati	1997	1990s	SCR	LS	105	Haryana
48	Bharani	IR-36/IR-2508	2000	2000s	IRME	MS	95	Andhra Pradesh
49	TaraoriBasmati	Pure line sel. from local Basmati	1996	1990s	SCR	LS	105	Haryana
50	IR64	IR-5857-33-2-1/IR-2061-465-1-5-5	1991	1990s	IRME	LS	95	Philippines
51	Pusa44	IARI-5901-2/IR-8	1994	1990s	IRME	LS	87	Delhi
52	Chandana	Sona/Manoharsali	1991	1990s	RSL	LS	120	Andhra Pradesh
53	CSR13	CSR-1/Basmati370/CSR-5	1999	1990s	IRSA	LS	95	Haryana
54	Kavya	WGA27120/WGL17672/Mahsuri/Surekha	1993	1990s,2000s	IRM	LS	101	Andhra Pradesh
55	Ghanteswari	IR-2061-628-1-6-4-3/N-2-2	1994	1990s	RUP	LB	70	Odisha
56	Khandagiri	Parijat/IR-13429-94-3-2-2	1994	1990s	RUP	MS	70	Odisha
57	Lalithagiri	Badami/IR-1966-364	1999	1990s	RUP	MB	65	Odisha
58	Nilagiri	Suphala/DZ-192	1994	1990s	RUP	MB	70	Odisha
59	Uydyagiri	IRAT-138/IR-13543-66	1999	1990s	RUP	MB	65	Odisha
60	Himalaya2216	IR-8/IR-2053-521-1-1/IR-36	1994	1990s	HRIR	LS	95	Philippines
61	KrishnaHamsa	Rasi/Fine Gora	1997	1990s,2000s	Boro	LS	90	Andhra Pradesh
62	Nidhi	Sona/ARC-14529	1997	1990s	IRE	LS	84	Andhra Pradesh
63	VLDhan61	Jaya/Tapoocho-Z	1997	1990s	HRIR	LB	100	Uttara Pradesh
64	VLDhan221	IR-2053-521-1-1-1/Ch-1039	1991	1990s	HRUR	MS	85	Uttara Pradesh
65	SrikakulamSannalu	T-145/CR-1014	2000	2000s	RSL	MS	130	Andhra Pradesh
66	MahiSugandha	BK-79/Basmati370	1994	1990s	SCR	LS	100	Rajastan
67	Triguna	Swarnadhan/RP-1579-38	1997	1990s	IRM	LS	98	Andhra Pradesh
68	Sneha	Annanda/CR-143-2-2	1993	1990s	RUP	LS	50	Odisha
69	Somasila	Selection from IR-50	2000	2000s	RUP	LS	80	Andhra Pradesh
70	Sravani	Selection from IR-50	2000	2000s	IRE	LS	90	Andhra Pradesh
71	Swarnamukhi	CICA-4/IR-625-23-3-1//Tetep	1993	1990s	IRM	LS	101	Andhra Pradesh
72	MTU1010	Krishnaveni/IR-64	2000	2000s,2000s	IRM	LS	90	Andhra Pradesh
73	MugadSugandha1	Sel. from Basmati RP-ST-328	2002	2000s	SCR	LS	100	Andhra Pradesh
74	Pusa1121	Pusa 614-1-2/Pusa 614-2-4-3	2005	2000s	SCR	LS	105	Delhi
75	Sumathi	Pankaj/NC678	2002	2000s	IRSA	SB	105	Andhra Pradesh
76	Vandana	C-22/ Kalakeri	2002	2000s	RUP	LB	65	Odisha
77	Vasumati	PR107/Pak Basmati	2001	2000s	SCR	LS	113	Andhra Pradesh
78	Yamini	Buraratha 4-10/Pak Basmati	2002	2000s	SCR	LS	101	Haryana
79	Pusasugandha	Pusa3A/Haryana Basmati	2002	2000s	SCR	LS	102	Delhi
80	WGL32100	Sona/RPW6-13	1979	1970s onwards	IRM	MS	105	Andhra Pradesh
81	Swarnadhan	Divya/BPT 5204	2007	2000s	RSL	MS	125	Andhra Pradesh
82	Super basmati	Basmati320/IR 661	2004	2000s	IRL	LS	115	Punjab
83	Sugandasamba	RNRM7/RMR19994	2010	2000s	IRM	MS	103	Andhra Pradesh
84	Taramati	BPT5204/Tella Hamsa	2009	2000s	IRM	SS	105	Andhra Pradesh
85	MTU1061	PLA1100/MTU1010	2007	2000s	RSL	MS	118	Andhra Pradesh
86	Masuri	T65/Mayng Ebos 6080	1972	1970s	RSL	MS	111	Malaysia
87	PR115	RP2151-173-1-8/PR133	2000	2000s	IRM	LS	95	Punjab
88	Sharbathi	Selection	2000	2000s	SCR	LS	100	Delhi
89	Dular	Local selection	Landrace	Landrace
90	INRC10192	Local selection	Landrace	Landrace
91	Swarna sub1	Swarna/FR13A	2009	2000s	RSL	MS	125	Philippines
92	Improved samba mahsuri	BPT5204/SS1113	2007	2000s	RSL	MS	120	Andhra Pradesh
93	Lalnakanda	Local selection	Landrace	Landrace
94	Azucena	Local selection	Landrace	Landrace
95	Hasansona	Local selection	Landrace	Landrace
96	Solumpiket	Local selection	Landrace	Landrace
97	Bate Aus	Local selection	Landrace	Landrace
98	Acharmati	Local selection	Landrace	Landrace
99	Aus Boro	Local selection	Landrace	Landrace
100	Aus Bako	Local selection	Landrace	Landrace

## Sheet: Sheet1
S. No.	Variety	Pedigree	Eco	GT	Flowering	Developed By	Developed at
95	Acharmati	Local selection
72	Annada	MTU-15/Yaikaku Nantoku	RUP	SB	75	DRR	Odisha
82	Annapoorna	PTB-20/IR-8	IRE	MS	83		Tamil Nadu
83	ASD17	ADT-31/Ratna/ASD-8/IR-8	IRE	SB	70		Tamil Nadu
99	Aus Bako	Local selection
97	Aus Boro	Local selection
100	Azucena	Local selection
62	Badami	Shuphala/Annapurna	RUP	MB	65	Bhubaneswar	Odisha
94	Basmati370	Local selection
51	Basmati386	Sel. from Pak. basmati	SCR	LS	105	DRR	Haryana
96	Bate Aus	Local selection
26	Bharani	IR-36/IR-2508	IRME	MS	95	Hazaribagh	Andhra Pradesh
16	Chandana	Sona/Manoharsali	RSL	LS	120	IRRI	Andhra Pradesh
81	CO43	Dasal/IR-20	RSL	LS	111	DRR	Tamil Nadu
55	CSR10	M-40-431-24-114/Jaya	IRSA	SB	95	DRR	Haryana
50	CSR13	CSR-1/Basmati370/CSR-5	IRSA	LS	95	Nellore	Haryana
98	Dular	Local selection
58	Ghanteswari	IR-2061-628-1-6-4-3/N-2-2	RUP	LB	70	Almora	Odisha
52	HaryanaBasmati	Sona/Basmati370	SCR	LS	110	Patna	Haryana
92	Hasansona	Local selection
43	Himalaya2	Sabarmati/Ratna	HRIR	LS	95	DRR	Delhi
73	Himalaya2216	IR-8/IR-2053-521-1-1/IR-36	HRIR	LS	95	Warangal	Philippines
49	HKR120	PTB-33/4/IR-3403-267-1	IRM	LS	104	Kaul	Haryana
29	Improved samba mahsuri	BPT5204/SS1113	RSL	MS	120	DRR	Andhra Pradesh
90	INRC10192	Local selection
74	IR64	IR-5857-33-2-1/IR-2061-465-1-5-5	IRME	LS	95	Warangal	Philippines
1	Jaya	T(N)1/T-141	IRM	LB	101	IRRI	Andhra Pradesh
56	Jyothi	PTB-10/IR-8	IRE	LB	85	IARI	Kerala
60	KalingaIII	AC 540/Ratna	RUP	LS	55	ARI, Rajendranagar	Odisha
42	Kanak	Jaya/BR-34	RSL	LS	111	Karnal	Bihar
19	Kasturi	Basmati370/CRR-88-17-1-5	SCR	LS	100	Maruteru	Andhra Pradesh
9	Kavya	WGA27120/WGL17672/Mahsuri/Surekha	IRM	LS	101	DRR	Andhra Pradesh
67	Keshari	Kumar/Jagannath	RUP	MS	70	Kapurthala	Odisha
68	Khandagiri	Parijat/IR-13429-94-3-2-2	RUP	MS	70	Kapurthala	Odisha
4	KrishnaHamsa	Rasi/Fine Gora	Boro	LS	90	Pattambi	Andhra Pradesh
30	Krishnaveni	Sowbhagya/ARC-5984	RSL	MS	120		Andhra Pradesh
63	Lalithagiri	Badami/IR-1966-364	RUP	MB	65	CRRI	Odisha
91	Lalnakanda	Local selection
79	MahiSugandha	BK-79/Basmati370	SCR	LS	100	DRR	Rajastan
31	MandyaVijaya	Sona/Mahsuri	RSL	MS	115	DRR	Andhra Pradesh
41	Manoharsali	Latisali/Guachari	RSL	LS	130	Kaul	Assam
57	Masuri	T65/Mayng Ebos 6080	RSL	MS	111	IARI	Malaysia
10	MTU1010	Krishnaveni/IR-64	IRM	LS	90	Warangal	Andhra Pradesh
28	MTU1061	PLA1100/MTU1010	RSL	MS	118		Andhra Pradesh
20	MugadSugandha1	Sel. from Basmati RP-ST-328	SCR	LS	100	Titabar	Andhra Pradesh
88	N22	Selection from Rajbhog	RUP	SB	70		Uttara Pradesh
5	Nidhi	Sona/ARC-14529	IRE	LS	84	DRR	Andhra Pradesh
64	Nilagiri	Suphala/DZ-192	RUP	MB	70	Bhubaneswar	Odisha
69	Parijat	TKM-6/T(N)1	RUP	MS	70	IARI	Odisha
70	Pathara	CO-18/Hema	RUP	MS	75		Odisha
32	Pinakini	Bulk H-9/Millek Kuening	RSL	MS	130	IARI	Andhra Pradesh
37	PLA1100	Mahsuri/Vijaya	SDW	MS	135		Andhra Pradesh
6	Pothana	IR-579/WGL-12708	IRE	LS	84	Rajendranagar	Andhra Pradesh
77	PR106	IR-8/ Peta 5/ Bella Patna	IRM	LS	100	DRR	Punjab
78	PR115	RP2151-173-1-8/PR133	IRM	LS	95	Rajendranagar	Punjab
2	Prabhat	IR-8/MTU-3	IRM	LB	102	Almora	Andhra Pradesh
17	Prasanna	IRAT-8/N-22	RUP	LS	75	DRR	Andhra Pradesh
45	Pusa1121	Pusa 614-1-2/Pusa 614-2-4-3	SCR	LS	105		Delhi
44	Pusa44	IARI-5901-2/IR-8	IRME	LS	87	Taramati	Delhi
46	PusaBasmati1	Pusa-167Karnal Local	SCR	LS	105	Nellore	Delhi
47	Pusasugandha	Pusa3A/Haryana Basmati	SCR	LS	102	Bapatla	Delhi
66	Rajeswari	T-90/IR-8	IRM	MS	100		Odisha
22	Rasi	T(N)1/Co.29	IRE	MS	84		Andhra Pradesh
89	Sabita	Pure line sel. from Boyan	SDW	LS	120	Bhubaneswar
33	SambaMahsuri	GEB-24/T(N)1/Mahsuri	RSL	MS	120	IARI	Andhra Pradesh
15	SasyaSree	TKM-6/IR-8	IRME	LS	95	Nellore	Andhra Pradesh
7	Satya	Tella Hamsa/Rasi	IRE	LS	80	Rajendranagar	Andhra Pradesh
48	Sharbathi	Selection	SCR	LS	100	CRRI	Delhi
61	Sneha	Annanda/CR-143-2-2	RUP	LS	50	Rajendranagar	Odisha
93	Solumpiket	Local selection
18	Somasila	Selection from IR-50	RUP	LS	80	Coimbatore	Andhra Pradesh
11	Sonasali	RP-1015-348-85-1/Sona/Manoharsali	IRM	LS	105	Maruteru	Andhra Pradesh
8	Sravani	Selection from IR-50	IRE	LS	90	Rajendranagar	Andhra Pradesh
35	SrikakulamSannalu	T-145/CR-1014	RSL	MS	130		Andhra Pradesh
24	Sugandasamba	RNRM7/RMR19994	IRM	MS	103		Andhra Pradesh
38	Sumathi	Pankaj/NC678	IRSA	SB	105		Andhra Pradesh
76	Super basmati	Basmati320/IR 661	IRL	LS	115	Maruteru	Punjab
3	Suraksha	Sasyasree/MR-1523	IRM	LB	103	Almora	Andhra Pradesh
12	Surekha	IR-8/Siam-29	IRM	LS	104	Maruteru	Andhra Pradesh
34	Swarna	Vasista / Mahsuri	RSL	MS	125	DRR	Andhra Pradesh
75	Swarna sub1	Swarna/FR13A	RSL	MS	125	Chinsurah	Philippines
36	Swarnadhan	Divya/BPT 5204	RSL	MS	125	Pulla	Andhra Pradesh
13	Swarnamukhi	CICA-4/IR-625-23-3-1//Tetep	IRM	LS	101		Andhra Pradesh
80	TaichungNative1	Chow-wu-gen/Tsai-Yuan-Chunj	IRME	SB	90	IRRI	Taiwan
40	Taramati	BPT5204/Tella Hamsa	IRM	SS	105	Warangal	Andhra Pradesh
54	TaraoriBasmati	Pure line sel. from local Basmati	SCR	LS	105		Haryana
23	TellaHamsa	HR-12/T(N)1	IRE	MS	84		Andhra Pradesh
39	Tikkana	RP-31-49-2/BCP-1	RSL	SB	120	Kaul	Andhra Pradesh
14	Triguna	Swarnadhan/RP-1579-38	IRM	LS	98	DRR	Andhra Pradesh
65	Uydyagiri	IRAT-138/IR-13543-66	RUP	MB	65	Bhubaneswar	Odisha
71	Vanaprabha	ACR-12422/ACR-12751	RUP	MS	65	Nellore	Odisha
59	Vandana	C-22/ Kalakeri	RUP	LB	65	Ambasamudram	Odisha
21	Vasumati	PR107/Pak Basmati	SCR	LS	113	Maruteru	Andhra Pradesh
27	Vikas	TKM-6/IR-8	IRSA	MS	84	Kapurthala	Andhra Pradesh
85	VL Dhan16	JP-5/YRL-1	HRUR	MS	125	Bhubaneswar	Uttara Pradesh
87	VLDhan206	Selection from Bamni	HRUR	MS	125	Bhubaneshwar	Uttara Pradesh
86	VLDhan221	IR-2053-521-1-1-1/Ch-1039	HRUR	MS	85	Nagina	Uttara Pradesh
84	VLDhan61	Jaya/Tapoocho-Z	HRIR	LB	100	DRR	Uttara Pradesh
25	WGL32100	Sona/RPW6-13	IRM	MS	105		Andhra Pradesh
53	Yamini	Buraratha 4-10/Pak Basmati	SCR	LS	101	Nellore	Haryana
